# Supplementary material for: Fast myosin binding protein C knockout in skeletal muscle alters length-dependent activation and myofilament structure
Source: Commun Biol. 2024 May 27;7:648. doi: 10.1038/s42003-024-06265-8 (PMC11130249; doi:10.1038/s42003-024-06265-8)
Supplement: Supplementary file 4 — Supplementary Data 1 [file 42003_2024_6265_MOESM4_ESM.xlsx]

## Sheet: Figure 1 D-G
genotype	Sample ID	SL	8_abs	6.33_abs	6.17_abs	6_abs	5.83_abs	5.67_abs	5.5_abs	5_abs	4.5_abs	8_sub	6.33_sub	6.17_sub	6_sub	5.83_sub	5.67_sub	5.5_sub	5_sub	4.5_sub	8_norm	6.33_norm	6.17_norm	6_norm	5.83_norm	5.67_norm	5.5_norm	5_norm	4.5_norm	min tension (kPa)	max tension (kPa)	pCa50	Hill_n
NTG	1	2.4	0.310952	0.54558	0.975259	2.08903	16.7603	73.543	106.021	115.971	108.794	-0.175748	0.0588799	0.488559	1.60233	16.2736	73.0563	105.534	115.484	108.307	-0.00157744	0.000528482	0.00438511	0.0143819	0.146065	0.655724	0.947229	1.03654	0.972119	0.4867	111.9	5.712	6.41
NTG	2	2.8	17.3639	8.97578	7.56886	40.4266	108.19	126.391	132.625	140.247	146.613	7.17386	-1.21422	-2.62114	30.2366	98.0002	116.201	122.435	130.057	136.423	0.0560414	-0.00948535	-0.020476	0.236205	0.765567	0.90775	0.956446	1.01599	1.06572	10.19	138.2	5.912	5.886
NTG	3	2.8	5.59799	7.58667	7.07317	8.89564	18.6906	71.6371	105.623	112.767	122.651	-0.894011	1.09467	0.581175	2.40364	12.1986	65.145	99.1307	106.275	116.159	-0.00812678	0.00995082	0.00528303	0.0218497	0.110889	0.592185	0.901123	0.966067	1.05592	6.492	116.5	5.692	5.943
NTG	4	2.8	2.03867	4.78736	3.19158	3.0791	33.8455	121.726	173.498	189.298	191.094	-0.021328	2.72736	1.13158	1.0191	31.7855	119.666	171.438	187.238	189.034	-0.000114273	0.014613	0.00606288	0.00546023	0.170304	0.641161	0.918549	1.0032	1.01283	2.06	188.7	5.711	5.683
NTG	5	2.4	7.71332	8.76602	8.07392	8.98108	24.6648	113.404	161.672	181.096	181.852	0.455318	1.50802	0.815919	1.72308	17.4068	106.146	154.414	173.838	174.594	0.00266047	0.00881149	0.0047675	0.0100681	0.10171	0.620219	0.902259	1.01576	1.02017	7.258	178.4	5.698	6.419
NTG	6	2.4	1.84759	1.22796	1.42391	2.13483	18.8626	69.6032	96.3712	105.019	107.314	0.92779	0.308165	0.504106	1.21503	17.9428	68.6834	95.4514	104.099	106.394	0.00890563	0.002958	0.00483879	0.0116628	0.172229	0.659275	0.916214	0.999224	1.02125	0.9198	105.1	5.716	5.762
NTG	7	2.4	0.924703	0.769444	0.796843	1.048	17.4864	62.3737	80.9393	88.5	89.1246	0.639303	0.484044	0.511443	0.762596	17.201	62.0883	80.6539	88.2146	88.8392	0.00732351	0.00554495	0.00585882	0.00873589	0.197045	0.71125	0.923927	1.01054	1.01769	0.2854	87.58	5.731	6.019
NTG	8	2.4	2.78603	2.83169	2.5259	2.95804	14.5407	81.7027	122.608	135.99	138.148	0.827032	0.872687	0.566903	0.999035	12.5817	79.7437	120.649	134.031	136.189	0.0062117	0.00655461	0.00425792	0.00750359	0.0944988	0.598942	0.906172	1.00668	1.02289	1.959	135.1	5.692	6.432
NTG	9	2.4	2.80634	3.21688	2.94412	3.45028	11.9986	43.9959	91.7824	104.852	107.867	-0.150663	0.259883	-0.012877	0.493276	9.04164	41.0389	88.8254	101.895	104.91	-0.00145508	0.0025099	-0.000124364	0.00476397	0.0873226	0.396347	0.85786	0.984088	1.0132	2.957	106.5	5.638	5.55
NTG	10	2.8	12.0302	12.3953	11.8744	11.122	24.1271	106.285	143.746	145.483	160.175	0.510236	0.875322	0.354406	-0.398028	12.6071	94.7648	132.226	133.963	148.655	0.00366075	0.00628011	0.00254273	-0.0028557	0.090451	0.679903	0.948674	0.961132	1.06655	11.52	150.9	5.709	8.022
NTG	11	2.8	9.71269	12.1371	11.7031	11.8752	29.2578	114.375	165.153	178.076	174.619	-1.02731	1.39712	0.963114	1.13522	18.5178	103.635	154.413	167.336	163.879	-0.00625039	0.00850034	0.00585978	0.0069069	0.112666	0.630535	0.939481	1.01811	0.997073	10.74	175.1	5.702	6.782
NTG	12	2.4	2.59617	5.85721	6.15799	5.64746	10.6815	51.0369	107.844	120.619	118.058	-2.25883	1.00221	1.30299	0.792459	5.82649	46.1819	102.989	115.764	113.203	-0.0197373	0.00875714	0.0113853	0.00692437	0.0509108	0.403529	0.899899	1.01153	0.989151	4.855	119.3	5.644	6.672
NTG	13	2.8	5.56186	7.62799	7.16885	7.97757	17.1134	90.842	131.236	141.107	139.866	-1.08314	0.982993	0.523853	1.33257	10.4684	84.197	124.591	134.462	133.221	-0.00819597	0.00743818	0.00396393	0.0100834	0.0792132	0.637108	0.942763	1.01746	1.00806	6.645	138.8	5.7	7.714
NTG	14	2.8	24.5011	24.3058	26.3524	36.5904	99.5287	150.014	188.261	204.743	224.304	3.90112	3.70576	5.75244	15.9904	78.9287	129.414	167.661	184.143	203.704	0.0202445	0.0192307	0.0298518	0.0829808	0.409594	0.671584	0.870061	0.955595	1.0571	20.6	213.3	5.763	3.469
NTG	15	2.4	2.15875	1.75323	1.8146	1.71713	5.50878	33.463	57.6473	68.1547	75.4347	1.08775	0.682232	0.743601	0.646133	4.43778	32.392	56.5763	67.0837	74.3637	0.015493	0.00971716	0.0105912	0.00920299	0.0632082	0.461366	0.805827	0.955485	1.05918	1.071	71.28	5.644	4.922
NTG	16	2.8	17.8412	19.0854	19.3426	23.9186	82.8296	140.207	182.862	198.035	211.458	2.52124	3.7654	4.02265	8.5986	67.5096	124.887	167.542	182.715	196.138	0.0133767	0.0199777	0.0213426	0.0456208	0.358179	0.662601	0.888912	0.969411	1.04063	15.32	203.8	5.749	3.896
NTG	17	2.4	2.18829	3.77107	4.16065	2.65133	16.952	70.3147	121.656	144.194	155.832	0.346291	1.92907	2.31865	0.809328	15.11	68.4727	119.814	142.351	153.99	0.00234681	0.0130733	0.0157135	0.00548481	0.102401	0.464039	0.81198	0.964716	1.04359	1.842	149.4	5.648	4.665
NTG	18	2.4	6.74566	4.84021	4.84208	7.18839	23.6126	94.3439	126.383	147.196	145.401	2.13466	0.22921	0.231079	2.5774	19.0016	89.7329	121.772	142.585	140.79	0	-0.0135667	-0.0135534	0.00315227	0.120092	0.623697	0.851817	1	0.987218	4.611	143.4	5.706	5.714
NTG	19	2.8	12.3007	12.0354	13.2161	19.2178	56.5706	116.133	148.572	164.232	161.767	1.08074	0.81538	1.99612	7.99778	45.3506	87.7113	107.144	120.626	119.974	0	-0.00221974	0.00765718	0.0578613	0.370318	0.724667	0.887227	1	0.994548	11.22	162.1	5.747	4.488
NTG	20	2.4	6.57333	6.40949	6.9402	8.9455	36.6404	98.9313	118.365	131.846	131.194	0.633334	0.46949	1.0002	3.0055	30.7004	110.193	142.632	158.292	155.827	0	-0.00103923	0.00232697	0.0150463	0.19071	0.694918	0.900675	1	0.984366	5.94	129.2	5.749	5.706
NTG	21	2.8	13.7034	12.0202	14.1508	18.1112	49.7696	114.632	139.97	159.117	154.503	1.41335	-0.26982	1.8608	5.82119	37.4796	102.343	127.68	146.827	142.213	0	-0.0115751	0.00307709	0.0303125	0.248026	0.694085	0.868327	1	0.968273	12.29	154.7	5.743	4.935
C2-KO	22	2.4	1.12633	0.944189	0.686683	2.04958	4.68745	14.1754	28.1435	42.1765	42.074	0.324127	0.141989	-0.115517	1.24738	3.88525	13.3732	27.3413	41.3743	41.2718	0.00782201	0.00342655	-0.00278773	0.0301025	0.0937609	0.322729	0.659816	0.998469	0.995993	0.8022	42.24	5.579	3.735
C2-KO	23	2.8	10.1493	13.4631	14.3875	20.3125	33.7803	55.9461	75.496	86.847	87.1336	-1.52067	1.79311	2.71746	8.64252	22.1103	44.2761	63.826	75.177	75.4636	-0.020104	0.0237058	0.0359262	0.114259	0.292309	0.585353	0.843813	0.993879	0.997668	11.67	87.31	5.717	3.268
C2-KO	24	2.8	20.7601	28.708	29.7603	42.8595	67.3949	89.6194	110.681	124.472	123.957	-1.6099	6.33795	7.39031	20.4896	45.0249	67.2494	88.3113	102.102	101.587	-0.0157171	0.0618759	0.0721499	0.200035	0.439567	0.65654	0.862162	0.996801	0.991771	22.37	124.8	5.784	2.694
C2-KO	25	2.4	3.27502	4.52397	3.64971	3.73297	8.82822	30.6039	73.3364	94.7906	99.7841	-0.260978	0.987971	0.113706	0.19697	5.29222	27.0679	69.8004	91.2546	96.2481	-0.00278246	0.0105334	0.00121229	0.00210003	0.0564238	0.288589	0.744189	0.972926	1.02616	3.536	97.33	5.592	5.061
C2-KO	26	2.4	2.62297	4.33806	3.20951	2.74492	8.92971	31.8395	71.2325	90.6657	92.0497	-0.328031	1.38706	0.258507	-0.206078	5.97871	28.8885	68.2815	87.7147	89.0987	-0.00371038	0.0156891	0.00292399	-0.00233096	0.0676256	0.32676	0.772336	0.992146	1.0078	2.951	91.36	5.606	5.03
C2-KO	27	2.8	13.9335	13.5533	15.0458	14.4498	24.3595	49.4556	91.3152	126.921	124.106	0.333467	-0.0466703	1.4458	0.849792	10.7595	35.8556	77.7152	113.321	110.506	0.00297473	-0.000416327	0.0128974	0.00758066	0.0959809	0.319854	0.693266	1.01089	0.985778	13.6	125.7	5.588	4.068
C2-KO	28	2.4	1.93241	2.65822	5.87547	25.1426	78.252	117.388	130.381	135.965	132.321	0.334406	1.06022	4.27747	23.5447	76.654	115.79	128.783	134.367	130.724	0.00253142	0.00802575	0.0323801	0.178231	0.580264	0.87652	0.974873	1.01714	0.989565	1.598	133.7	5.858	4.621
C2-KO	29	2.8	8.5318	7.33922	8.27391	10.8203	21.8258	58.6668	89.5414	90.7046	106.416	0.500803	-0.691779	0.242914	2.78929	13.7948	50.6358	81.5104	82.6736	98.3852	0.00553563	-0.00764659	0.00268505	0.0308314	0.152481	0.559703	0.900976	0.913833	1.0875	8.031	98.5	5.689	5.16
C2-KO	30	2.8	16.7551	17.1022	16.414	17.7169	25.3035	73.9871	139.01	148.671	149.396	-0.23487	0.11223	-0.57604	0.72693	8.31353	56.9971	122.019	131.681	132.406	-0.00177649	0.000848877	-0.00435701	0.0054983	0.0628812	0.43111	0.922922	0.995999	1.00148	16.99	149.2	5.653	6.881
C2-KO	31	2.4	11.567	10.7543	10.9292	10.8573	18.4272	52.6754	115.245	136.319	136.61	0.64699	-0.16575	0.00922	-0.06271	7.5072	41.7554	104.325	125.399	125.69	0.00515202	-0.00131988	7.34193e-05	-0.000499363	0.0597802	0.3325	0.830746	0.99856	1.00088	10.92	136.5	5.618	5.811
C2-KO	32	2.8	14.8557	14.74	15.3437	17.6045	30.9143	64.4489	110.28	138.467	139.155	0.295712	0.179962	0.783663	3.04445	16.3543	49.8889	95.7205	123.907	124.595	0.00237634	0.00144618	0.00629752	0.0244652	0.131423	0.400907	0.76921	0.995715	1.00125	14.56	139	5.628	4.096
C2-KO	33	2.4	1.14605	1.10757	1.31919	3.35569	13.3733	45.7869	78.6733	97.1337	93.1404	0.317448	0.278971	0.490592	2.52709	12.5447	44.9583	77.8447	96.3051	92.3118	0.00337203	0.00296332	0.00521122	0.0268436	0.133254	0.477562	0.826891	1.02298	0.980566	0.8286	94.97	5.657	4.501
C2-KO	34	2.4	0.50778	0.67336	0.594249	0.780067	3.48455	23.012	66.6939	80.5493	76.3896	-0.13012	0.03546	-0.0436506	0.142167	2.84665	22.3741	66.056	79.9114	75.7517	-0.00167138	0.000455479	-0.000560686	0.00182612	0.0365648	0.287392	0.848481	1.02645	0.97302	0.6379	78.49	5.611	6.696
C2-KO	35	2.4	1.78262	2.55321	1.77235	2.48385	7.40533	28.2291	63.3807	90.3974	93.0276	0.167621	0.938206	0.157346	0.868854	5.79033	26.6141	61.7657	88.7824	91.4126	0.00185843	0.010402	0.00174451	0.00963306	0.0641979	0.295073	0.684801	0.984338	1.0135	1.615	91.81	5.579	4.342

## Sheet: Figure 1 I-K
genotype	fiber #	SL	Target-ML%_max	a-s-1_max	b-s-1_max	c-s-1_max
NTG	1	2.4	0.25	6.35606	328.062	443.929
NTG	2	2.8	0.25	5.15143	110.425	189.16
NTG	3	2.8	0.25	4.69496	455.52	552.403
NTG	4	2.8	0.25	6.33902	80.9035	210.989
NTG	5	2.4	0.25	6.67073	212.948	306.312
NTG	6	2.4	0.25	7.32831	380.037	512.39
NTG	7	2.4	0.25	8.02375	439.703	580.251
NTG	8	2.4	0.25	7.89132	447.69	592.731
NTG	9	2.4	0.25	3.78848	212.955	260.606
NTG	10	2.8	0.25	4.1799	248.441	322.43
NTG	11	2.8	0.25	4.40423	133.316	192
NTG	12	2.4	0.25	6.18378	185.813	262.67
NTG	13	2.8	0.25	4.53536	223.598	293.1
NTG	14	2.8	0.25	4.74572	418.753	546.122
NTG	15	2.4	0.25	5.61407	510.661	619.091
NTG	16	2.8	0.25	5.11917	463.309	596.814
NTG	17	2.4	0.25	7.17195	430.121	537.928
NTG	18	2.4	0.25	5.97177	286.112	397.152
NTG	19	2.8	0.25	4.60952	345.969	462.685
NTG	20	2.4	0.25	6.92246	398.937	525.982
NTG	21	2.8	0.25	6.01447	381.261	511.112
C2-KO	22	2.4	0.25	5.50388	289.496	461.073
C2-KO	23	2.8	0.25	3.22736	77.7257	380.804
C2-KO	24	2.8	0.25	3.6762	234.273	314.382
C2-KO	25	2.4	0.25	6.21677	415.917	538.495
C2-KO	26	2.4	0.25	6.89683	469.246	625.379
C2-KO	27	2.8	0.25	4.13324	327.676	433.255
C2-KO	28	2.4	0.25	4.71964	202.724	267.805
C2-KO	29	2.8	0.25	4.47222	336.439	430.811
C2-KO	30	2.8	0.25	4.02277	365.615	495.137
C2-KO	31	2.4	0.25	4.22306	259.071	348.424
C2-KO	32	2.8	0.25	3.62115	197.525	345.951
C2-KO	33	2.4	0.25	5.36187	287.516	371.548
C2-KO	34	2.4	0.25	9.26093	495.215	659.216
C2-KO	35	2.4	0.25	10.4797	561.203	697.738

## Sheet: Figure 2 (Xray)
Trial	Genotype	SL	Sqrt(I_M3)	LS	IR	Sigma D	Sigma angle	T2 Spacing (nm)	M3 Spacing (nm)	T3 Spacing (mn)	M6 Spacing (mn)	A6 Spacing (mn)
1	NTG	2.4	0.0141464	38.6626	0.141042	14.7748	0.137748	19.101	14.3599	12.6603	7.20205	5.83323
1	NTG	2.8	0.0119107	36.4004	0.297593	19.0304	0.103524	19.0083	14.374	12.7108	7.22705	5.85731
2	NTG	2.4	0.0128242	37.7435	0.457539	13.7046	0.108828	19.086	14.3376	12.6669	7.18113	5.82929
2	NTG	2.8	0.0083099	34.324	0.495069	17.0089	0.102174		14.3974	12.671	7.2088	5.88501
3	NTG	2.4	0.00941343	41.262		12.0178	0.227607	19.0569	14.3205	12.6159	7.18113	5.81494
3	NTG	2.8	0.00857672	38.3379		12.8221	0.221527	19.1353	14.3806		7.22945	5.82976
4	NTG	2.4	0.00833888	36.9504	0.348539	17.8076	0.166639	18.9716	14.3818	12.6424	7.18452	5.80914
4	NTG	2.8	0.00787299	35.7238	0.372133	20.0893	0.151902	19.1737	14.3953	12.7091	7.20481
5	NTG	2.4	0.0103977	39.2732	0.753514	11.346	0.154447	19.0148	14.3405		7.18141	5.82924
5	NTG	2.8	0.00789818	37.4449	1.15121	12.5838	0.184508	19.0301	14.375			5.83875
6	C2-/-	2.4	0.011793	41.8679	0.853493	11.6449	0.22096	19.0219	14.3539	12.6659	7.20022	5.8248
6	C2-/-	2.8	0.011536	39.9404	1.15747	12.1093	0.13939	18.9548	14.3337	12.6369	7.20855	5.85373
7	C2-/-	2.4	0.0136206	37.8361	0.859179	11.0596	0.158386	19.0044	14.3359	12.671	7.19121
7	C2-/-	2.8	0.0114049	35.8328	0.979815	12.5587	0.138502	19.162	14.3554	12.6488	7.203
8	C2-/-	2.4	0.0151762	40.5137	0.64448	10.146	0.126434	19.1552	14.3777	12.6747	7.20046	5.84984
8	C2-/-	2.8	0.0143756	38.5748	0.738292	13.0426	0.117702	19.1327	14.3733	12.6728	7.21067	5.89411
9	C2-/-	2.4	0.0123424	41.987	0.888393	10.1139	0.143479	19.1168	14.3675	12.6922	7.20066	5.86209
9	C2-/-	2.8	0.0119677	41.1385	1.01313	11.0187	0.129978	19.0739	14.4006	12.6798	7.19438	5.848
10	NTG	2.4	0.0111631	37.5627	0.212204	17.1684	0.212769	18.7981	14.356	12.6583	7.17934	5.80749
10	NTG	2.8		34.1807	0.277467	18.9836	0.183157	0.277467
11	NTG	2.4	0.0101875	40.9051			0.144883	18.9487	14.3387	12.5929	7.1947	5.79981
11	NTG	2.8	0.0117173	38.7316			0.0973603	19.1058	14.4204	12.7215	7.21115	5.84484
12	NTG	2.4	0.00818534	40.8497	0.347297	15.6774		18.941	14.3384	12.5957		5.81917
12	NTG	2.8	0.00733365	40.452	0.674807	12.6027		18.9425	14.3712	12.6352	7.21965	5.84417
13	NTG	2.4	0.00815924	40.5134	0.22482	12.5972	0.175775	19.1357	14.3306	12.6084	7.19485	5.83586
13	NTG	2.8	0.0111754	39.1681	1.00296	13.871	0.137053	19.0475	14.4068	12.7367	7.22114	5.87349
14	NTG	2.4	0.0134832	41.876	0.759989	10.9178	0.119858	18.9399	14.3356	12.6428	7.18132	5.81851
14	NTG	2.8	0.0122147	39.7399	0.987688	10.9594	0.135855	19.0917	14.3631	12.6522	7.21483	5.83326
15	NTG	2.4	0.00990639	39.5847					14.3369
15	NTG	2.8	0.0113716	38.6422				19.0201	14.3719	12.6901	7.20765	5.8487
16	NTG	2.4	0.0143236	39.2371	0.399522	14.9518	0.15465	19.0017	14.3368	12.6649	7.18928	5.81324
16	NTG	2.8	0.00982876	38.929	0.544378	18.0996	0.153331	18.9938	14.3808	12.7175	7.21908	5.84437
17	NTG	2.4	0.0143893	39.1491	0.706537		0.122584	19.1701	14.3519	12.6878	7.20872	5.85601
17	NTG	2.8	0.0111431	36.9521	0.948121		0.185981	19.0551	14.3744	12.6924	7.22197	5.86013
18	NTG	2.4	0.0127771	37.9504	0.791662	14.8823	0.16648	19.1807	14.3576	12.7084	7.19941	5.82406
18	NTG	2.8	0.0099322	36.8857	0.601891	14.4069	0.133109	19.1352	14.3659	12.6584	7.21953	5.85619
19	C2-/-	2.4	0.0110318					19.0121	14.3464	12.6688	7.20131
19	C2-/-	2.8	0.0109966					19.0553	14.3531	12.7028	7.2128
20	C2-/-	2.4	0.0135241					18.9952	14.3701	12.6619	7.21313	5.84392
20	C2-/-	2.8	0.0140262					19.096	14.3661	12.6843	7.22078	5.84817
21	C2-/-	2.4	0.014225	39.5781	0.49259	14.3296	0.134655	19.0804	14.3869	12.7128	7.20691	5.86416
21	C2-/-	2.8	0.0152133	37.5751	0.788285	14.7552	0.124589	19.1142	14.4028	12.7091	7.21749	5.87301
22	C2-/-	2.4	0.0163155	39.9163		12.1341	0.124658	19.0692	14.3755	12.6981	7.21155	5.85693
22	C2-/-	2.8	0.0151797	39.0601		14.8684	0.137734	19.1208	14.3754	12.7125	7.20966	5.86235
23	C2-/-	2.4	0.0142293	42.0522				19.1052	14.3492	12.6629	7.21121	5.83036
23	C2-/-	2.8	0.0116574	40.1833				19.0836	14.3425	12.6537	7.21316	5.83871
24	C2-/-	2.4	0.00981103	42.4402	0.622213	10.3336	0.243605	18.9916	14.3396	12.642	7.2092	5.85579
24	C2-/-	2.8	0.00971313	38.3427	0.783587	11.5423	0.191692	19.222	14.3613	12.6838	7.22106	5.85182
25	C2-/-	2.4		39.4282	0.353984	13.8338	0.234229
25	C2-/-	2.8		37.4522	0.779887	15.5144	0.193251
